# Supplementary material for: Rational Design of Porous Poly(ethylene glycol) Films as a Matrix for ssDNA Immobilization and Hybridization
Source: Bioengineering (Basel). 2022 Aug 24;9(9):414. doi: 10.3390/bioengineering9090414 (PMC9496007; doi:10.3390/bioengineering9090414)
Supplement: Supplementary file 1 [file bioengineering-09-00414-s001.zip]

Archive with 1 entries (1 files):
- bioengineering-1863522-supplementary.pdf
